# Supplementary material for: Effect of sorghum-based diets on the abundance and diversity of ruminal methanogenic archaea in Mashona goats
Source: Front Microbiol. 2026 Apr 1;17:1762242. doi: 10.3389/fmicb.2026.1762242 (PMC13079570; doi:10.3389/fmicb.2026.1762242)
Supplement: Supplementary file 1 [file Table_1.XLSX]

## Sheet: Sheet1
Treatment	Domain	Genus	Mean Rel Abundance
FS:25	Archaea	Methanobrevibacter	0.00531763
FS:25	Archaea	Methanosphaera	0.000349783
FS:25	Archaea	Methanosarcina	0.000145308
FS:25	Bacteria	Prevotella	0.317819
FS:25	Bacteria	Pseudomonas	0.178356
FS:25	Bacteria	Bibersteinia	0.155394
M:100	Archaea	Methanobrevibacter	0.00652087
M:100	Archaea	Methanosphaera	0.000313289
M:100	Archaea	Methanomethylophilus	4.639e-05
M:100	Bacteria	Prevotella	0.386158
M:100	Bacteria	Bibersteinia	0.131873
M:100	Bacteria	Acinetobacter	0.0586233
MS:100	Archaea	Methanobrevibacter	0.00712727
MS:100	Archaea	Methanosphaera	0.000272496
MS:100	Archaea	Methanomethylophilus	0.000171574
MS:100	Bacteria	Prevotella	0.206756
MS:100	Bacteria	Bibersteinia	0.18783
MS:100	Bacteria	Aristaeella	0.16095
PS:50	Archaea	Methanobrevibacter	0.0034785
PS:50	Archaea	Methanomethylophilus	6.48979e-05
PS:50	Archaea	Methanosphaera	5.06737e-05
PS:50	Bacteria	Aristaeella	0.261552
PS:50	Bacteria	Prevotella	0.217313
PS:50	Bacteria	Psychrobacter	0.120046
SS:75	Archaea	Methanobrevibacter	0.00348318
SS:75	Archaea	Methanosphaera	0.000200889
SS:75	Archaea	Methanomethylophilus	8.37451e-05
SS:75	Bacteria	Prevotella	0.277045
SS:75	Bacteria	Bibersteinia	0.195161
SS:75	Bacteria	Xylanibacter	0.0764881
TMR	Archaea	Methanobrevibacter	0.00706897
TMR	Archaea	Methanomicrobium	0.000340647
TMR	Archaea	Methanomethylophilus	5.70758e-05
TMR	Bacteria	Aristaeella	0.394187
TMR	Bacteria	Prevotella	0.16
TMR	Bacteria	Pseudomonas	0.0796757
